# Supplementary material for: Production of Poly(3-hydroxybutyrate-co-3-hydroxyvalerate) (PHBV) by Haloferax mediterranei Using Candy Industry Waste as Raw Materials
Source: Bioengineering (Basel). 2024 Aug 27;11(9):870. doi: 10.3390/bioengineering11090870 (PMC11429114; doi:10.3390/bioengineering11090870)
Supplement: Supplementary file 1 [file bioengineering-11-00870-s001.zip]

Archive with 1 entries (1 files):
- bioengineering-3106952-supplementary.pdf
